# Supplementary material for: Tracing the evolution of the plant meiotic molecular machinery
Source: Plant Reprod. 2023 Jan 16;36(1):73–95. doi: 10.1007/s00497-022-00456-1 (PMC9957857; doi:10.1007/s00497-022-00456-1)
Supplement: Supplementary file 1 — Supplementary file1 (TXT 3 kb) [file 497_2022_456_MOESM1_ESM.txt]

-----------------------Archaeplastida-----------------------

Glaucophyta (unicellular freshwater algae) 

Cyanophora paradoxa (Draft genome/transcriptome)
Gloeochaete wittrockiana (vegetative transcriptome)
Cyanoptyche gloeocystis (vegetative transcriptome)
Glaucocystis nostochinearum (vegetative transcriptome)

Rhodophyta (photoautotrophic red algae)

Galdieria sulphuraria (Genome)
Cyanidioschyzon merolae (genome)
Chondrus crispus (genome)
Porphyra umbilicalis (genome)
Gracilariopsis chorda (genome)
Cyanidiococcus yangmingshanensis (genome)
Gracilaria domingensis (genome)
Neopyropia yezoensis (vegetative transcriptome)
Mazzaella japonica (vegetative transcriptome)

------------------------Viridiplantae-------------------------------

Chlorophyta

Trebouxia arboricola_Trebouxiophyceae (vegetative  transcriptome)
Chlorella minutissima_Chlorophyceae (vegetative transcriptome)
Entocladia endozoica_Ulvophyceae (vegetative transcriptome)
Helicosporidium sp._Trebouxiophyceae (transcriptome)
Micromonas pusilla_Mamiellophyceae (genome)
Micromonas commoda_Mamiellophyceae (genome)
Coccomyxa subellipsoidea_Trebouxiophyceae (genome)
Ostreococcus tauri_Mamiellophyceae (genome)
Ostreococcus lucimarinus_Mamiellophyceae (genome)
Dunaliella salina_Chlorophyceae (draft genome)
Botryococcus braunii_Trebouxiophyceae (draft genome)
Chromochloris zofingiensis_Chlorophyceae (genome)
Chlamydomonas reinhardtii_Chlorophyceae (genome)
Volvox carteri_Chlorophyceae (genome)

------------------------Streptophyta-------------------------

Charophyta

Coleochaete sp._Coleochaetophyceae (draft genome)
Nitella mirabilis_Charophyceae (genome)
Chara braunii_Charophyceae (Genome)
Klebsormidium flaccidum_Klebsormidiophyceae (draft genome)
Klebsormidium nitens_Klebsormidiophyceae (draft genome)
Chlorokybus atmophyticus_Chlorokybophyceae (draft genome)
Mesostigma viride_Mesostigmatophyceae (draft genome)
Spirogyra pratensis_Zygnemophyceae (draft genome)
Spirogloea muscicola_Zygnemophyceae(draft genome)
Mesotaenium endlicherianum_Zygnemophyceae (draft genome)
Penium margaritaceum_Zygnemophyceae (draft genome)
Staurodesmus convergens_Zygnemophyceae (vegetative transcriptome)
Cosmarium subtumidum_Zygnemophyceae (vegetative transcriptome)
Cylindrocystis cushleckae_Zygnemophyceae (vegetative transcriptome)

----------------------------------Land plants(Embryophyta)------------------------

Bryophytes

Marchantia polymorpha (taxid:3197)
Physcomitrella patens (taxid:3218)

----------------------------------Tracheophyta (Vascular plants)----------------------------------

Lycophytes

Selaginella moellendorffii (taxid:88036)

Ferns

Ceratopteris richardii (taxid:49495)
Azolla filiculoides (taxid:84609)

-----------------------------------Spermatophyta---------------------------------------

Gymnosperm

Cycas panzhihuaensis
Taxus sinensis
Thuja plicata (taxid:3316)

----------------------------------Angiosperms--------------------------------

Amborella trichopoda (taxid:13333)
Annona muricata (taxid:13337)

Eudicot

Arabidopsis thaliana (taxid:3702)
Arabidopsis lyrata (taxid:59689)
Solanum lycopercicum (taxid:4081)
Glycine max (taxid:3847)

Monocot

Oryza sativa indica (taxid:39946)
Triticum aestivam (taxid:4565)
Zea mays (taxid:4577)
Musa acuminata (taxid:4641)
