# Supplementary material for: Tracing the evolution of the plant meiotic molecular machinery
Source: Plant Reprod. 2023 Jan 16;36(1):73–95. doi: 10.1007/s00497-022-00456-1 (PMC9957857; doi:10.1007/s00497-022-00456-1)
Supplement: Supplementary file 2 — Supplementary file2 (XLSX 29 kb) [file 497_2022_456_MOESM2_ESM.xlsx]

## Sheet: Tabelle1
	Reference for the gene Ids/datasets	ASY3	ASY4	DFO	HEIP1	MTOPVIB	PHS1	PRD1	PRD2	PRD3	PTD	ASY1	DMC1	HEI10	HOP2	MER3	MLH1	MLH3	MND1	MSH4	MSH5	PCH2	REC8	SHOC1	SPO11-1	SPO11-2	ZIP4	ZYP1
		Gene Ids	Gene Ids	Gene Ids	Gene Ids	Gene Ids	Gene Ids	Gene Ids	Gene Ids	Gene Ids	Gene Ids	Gene Ids	Gene Ids	Gene Ids	Gene Ids	Gene Ids	Gene Ids	Gene Ids	Gene Ids	Gene Ids	Gene Ids	Gene Ids	Gene Ids	Gene Ids	Gene Ids	Gene Ids	Gene Ids	Gene Ids
Glaucophyta
Cyanoptyche gloeocystis	www.onekp.com	ND	ND	ND	ND	ND	ND	ND	ND	ND	ND	ND	ND	scaffold-JKHA-2029230	scaffold-JKHA-2119744	ND	scaffold-JKHA-2031192	scaffold-JKHA-2121373	scaffold-JKHA-2030137	ND	ND	ND	scaffold-JKHA-2020026	ND	scaffold-JKHA-2114622	scaffold-JKHA-2026046	scaffold-JKHA-2027840	ND
Glaucocystis nostochinearum	www.onekp.com	ND	ND	ND	ND	ND	ND	ND	ND	ND	ND	ND	ND	ND	ND	ND	scaffold-POOW-2051930	ND	scaffold-POOW-2050803	ND	ND	scaffold-POOW-2047746	scaffold-POOW-2001783	ND	ND	ND	ND	ND
Gloeochaete wittrockiana	www.onekp.com	ND	ND	ND	ND	ND	ND	ND	ND	ND	ND	ND	ND	ND	scaffold-PQED-2004186	ND	scaffold-PQED-2013057	ND	scaffold-PQED-2048997	ND	ND	scaffold-PQED-2013063	scaffold-PQED-2048587	ND	ND	ND	scaffold-PQED-2012125	ND
Cyanophora paradoxa	Price et al., 2019	ND	ND	ND	ND	ND	ND	ND	ND	ND	ND	ND	ND	ND	ND	ND	ND	ND	ND	ND	ND	scaffold-QFND-2005079	ND	ND	ND	ND	scaffold-QFND-2033750	ND
Rhodophyta
Porphyra umbilicalis	https://phytozome-next.jgi.doe.gov/info/Pumbilicalis_v1_5, NCBI	ND	ND	ND	ND	ND	ND	ND	ND	ND	ND	ND	OSX76412.1	OSX80344.1	OSX76116.1	OSX72915.1	OSX68878.1	ND	OSX74587.1	OSX75618.1	OSX70009.1	ND	ND	ND	ND	ND	OSX69509.1	ND
Gracilariopsis chorda	Lee et al., 2018, NCBI	ND	ND	ND	ND	ND	ND	ND	ND	ND	ND	PXF49070.1	PXF43030.1	PXF48050.1	PXF40821.1	PXF48111.1	PXF47765.1	PXF46030.1	PXF43318.1	PXF42354.1	PXF44676.1	PXF47255.1	PXF43423.1	ND	PXF48126.1	PXF43683.1	PXF46356.1	ND
Cyanidiococcus yangmingshanensis	Liu et al., 2020, NCBI	ND	ND	ND	ND	ND	ND	ND	ND	ND	ND	ND	KAF6003657.1	ND	KAF6005035.1	KAF6004806.1	KAF6004937.1	KAF6003413.1	KAF6000933.1	KAF6002422.1	KAF6002723.1	KAF6004768.1	KAF6001587.1	ND	KAF6001668.1	KAF6000630.1	ND	ND
Gracilaria domingensis	Nakamura-Gouvea et al., 2022, NCBI	ND	ND	ND	ND	ND	ND	ND	ND	ND	ND	KAI0561948.1	KAI0564652.1	ND	KAI0563816.1	KAI0557298.1	KAI0565972.1	KAI0559606.1	KAI0564897.1	KAI0567379.1	KAI0560066.1	ND	ND	ND	KAI0557296.1	KAI0557296.1	KAI0564707.1	ND
Cyanidioschyzon merolae	Matsuzaki et al., 2004, NCBI	ND	ND	ND	ND	ND	ND	ND	ND	ND	ND	ND	XP_005539514.1	ND	XP_005537942.1	XP_005538089.1	XP_005538204.1	XP_005539060.1	XP_005535845.1	XP_005536599.1	XP_005537328.1	XP_005538048.1	XP_005536185.1	ND	XP_005535585.1 (was not detected earlier)	XP_005538530.1	ND	ND
Galdieria sulphuraria	NCBI	ND	ND	ND	ND	ND	ND	ND	ND	ND	ND	ND	XP_005709002.1	ND	XP_005704272.1	GJD06328.1	XP_005708945.1	XP_005707750.1	XP_005703331.1	XP_005703229.1	XP_005703512.1	GJD09038.1	XP_005705368.1	ND	XP_005707315.1	XP_005708219.1	GJD07389.1	ND
Chondrus crispus	Collén et al., 2013, NCBI	ND	ND	ND	ND	ND	ND	ND	ND	ND	ND	XP_005711764.1	XP_005714780.1	ND	XP_005715959.1	XP_005713739.1	XP_005715086.1	XP_005717463.1	XP_005717880.1	XP_005710810.1	XP_005719234.1	XP_005713779.1	ND	ND	XP_005713731.1	XP_005716271.1	XP_005711977.1	ND
Mazzaella japonica	www.onekp.com, NCBI	ND	ND	ND	ND	ND	ND	ND	ND	ND	ND	ND	scaffold-WEJN-2000627	ND	ND	ND	scaffold-WEJN-2004846	ND	scaffold-WEJN-2005370	scaffold-WEJN-2025783	scaffold-WEJN-2001454	ND	scaffold-WEJN-2022261	ND	ND	ND	ND	ND
Neopyropia yezoensis	www.onekp.com, NCBI	ND	ND	ND	ND	ND	ND	ND	ND	ND	ND	ND	ND	ND	ND	ND	ND	ND	ND	ND	ND	ND	ND	ND	ND	ND	ND	ND
Viridiplantae
Chlorophyta
Botryococcus braunii	Browne Daniel et al., 2017	ND	ND	ND	ND	Bobra.0192s0035.8.p	ND	ND	ND	ND	Bobra.0090s0008.1.p	Bobra.0022s0210.1.p	Bobra.0066s0046.1.p	Bobra.0090s0009.1.p	Bobra.0187s0014.1.p	Bobra.150_2s0032.1.p	Bobra.0008s0002.1.p	Bobra.0352s0033.1.p	Bobra.0249s0040.1.p	Bobra.0108s0083.1.p	Bobra.0163s0057.6.p	Bobra.357_1s0013.1.p	Bobra.357_2s0033.1.p	Bobra.0142s0032.3.p	ND	Bobra.67_3s0031.1.p	Bobra.0143s0026.1.p	ND
Chromochloris zofingiensis	Roth et al., 2017, NCBI	15158	ND	ND	ND	ND	ND	ND	ND	ND	2203	11728	801	2077	3334	ND	2485	11997	1847	10242	4561	867	5095	ND	ND	10893	15063	ND
Dunaliella salina	Polle Juergen et al., 2017, NCBI	KAF5840696.1	ND	ND	ND	ND	ND	ND	ND	ND	ND	KAF5836577.1	KAF5832633.1	KAF5842371.1	KAF5831221.1	GJD06328.1	KAF5832818.1	ND	KAF5828158.1	KAF5830982.1	KAF5825467.1	KAF5836352.1	KAF5840495.1	ND	ND	ND	ND	ND
Helicosporidium sp.	NCBI	ND	ND	ND	ND	ND	ND	ND	ND	ND	ND	ND	KDD74631.1	ND	KDD73634.1	KDD76083.1	KDD73119.1	ND	KDD74027.1	ND	ND	KDD73512.1	ND	ND	ND	KDD71428.1	ND	ND
Micromonas pusilla	NCBI	ND	ND	ND	ND	ND	ND	ND	ND	ND	ND	ND	XP_003061714.1	XP_003056129.1	XP_003057991.1	XP_003057342.1	XP_003061227.1	XP_003058523.1	XP_003060527.1	XP_003059889.1	XP_003060571.1	XP_003056908.1	XP_003062115.1	ND	ND	XP_003057539.1	XP_003054976.1	ND
Micromonas commoda	NCBI	ND	ND	ND	ND	ND	ND	ND	ND	ND	ND	ND	XP_002509051.1	XP_002500504.1	XP_002501512.1	XP_002500575.1	XP_002503207.1	XP_002501778.1	XP_002505091.1	XP_002504488.1	XP_002505042.1	XP_002502535.1	XP_002499796.1	ND	ND	XP_002501996.1	XP_002503606.1	ND
Neodesmus pupukensis	NCBI	ND	ND	ND	ND	ND	ND	ND	ND	ND	ND	ND	ND	ND	ND	ND	ND	ND	ND	ND	ND	ND	ND	ND	ND	ND	ND	ND
Trebouxia arboricola	www.onekp.com	ND	ND	ND	ND	ND	ND	ND	ND	ND	ND	scaffold-NKXU-2019206	ND	scaffold-NKXU-2005195	ND	ND	scaffold-NKXU-2021837, scaffold-NKXU-2026257	scaffold-NKXU-2006139	scaffold-NKXU-2005970	ND	ND	scaffold-NKXU-2025864	scaffold-NKXU-2026635	ND	ND	scaffold-NKXU-2027278	scaffold-NKXU-2024398	ND
ENTOCLADIA ENDOZOICA	www.onekp.com	ND	ND	ND	ND	ND	ND	ND	ND	ND	ND	ND	ND	ND	scaffold-OQON-2031602	ND	scaffold-OQON-2030878	NS- scaffold-OQON-2007029	scaffold-OQON-2003801	ND	ND	ND	ND	ND	ND	ND	ND	ND
Ostreococcus tauri	NCBI	ND	ND	ND	ND	ND	ND	ND	ND	ND	ND	XP_022838953.1	XP_003081989.2	XP_022838471.1	XP_003078796.1	OUS47812.1	XP_022840233.1	XP_003080752.2	XP_022839723.1	ND	XP_022839632.1	XP_003079344.2	XP_001415906.1	OUS43815.1	ND	XP_003082512.1	OUS47276.1	ND
Ostreococcus lucimarinus	NCBI	ND	ND	ND	ND	ND	ND	ND	ND	ND	ND	XP_001417706.1	XP_001420481.1	XP_001416621.1	XP_001417513.1	XP_001418083.1	XP_001421130.1	XP_001419340.1	XP_001419666.1	ND	XP_001419568.1	XP_001418001.1	XP_001415906.1	XP_001416917.1	ND	XP_001420895.1	XP_001418982.1	ND
Coccomyxa subellipsoida (taxid:248742)	NCBI	XP_005650867.1	ND	ND	ND	XP_005648070.1	ND	ND	ND	ND	ND	XP_005651810.1	ND	XP_005647624.1	XP_005643862.1	XP_005651102.1	XP_005643761.1	XP_005650627.1	XP_005649122.1	XP_005646103.1	XP_005644118.1	XP_005648555.1	XP_005648732.1	XP_005646736.1	ND	XP_005650454.1	XP_005652169.1	ND
Chlamydomonas reihhardtii (taxid:3055)	NCBI	XP_042924278.1	ND	ND	ND	ND	ND	XP_042926137.1	ND	ND	ND	XP_042920387.1	XP_042927879.1	XP_042925834.1	XP_001695346.1	XP_042920290.1	XP_001690102.1	XP_042922845.1	XP_042923932.1	XP_042915333.1	XP_042914585.1	XP_042927623.1	XP_042918927.1	XP_042925702.1	ND	XP_042916834.1	XP_042921770.1	XP_001694664.2
Volvox carteri (taxid:3067)	NCBI	XP_002949280.1	ND	ND	ND	ND	ND	XP_002946875.1	ND	ND	ND	XP_002957345.1	ND in taxid:3067 but detected in taxid ID:3068(XP_002946920.1)	XP_002954045.1	XP_002955362.1	XP_002959953.1	XP_002953977.1	XP_002957667.1	XP_002946330.1	XP_002948957.1	XP_002955901.1	XP_002955607.1	XP_002949324.1	XP_002950053.1	ND	XP_002951345.1	XP_002956411.1	XP_002948362.1
Streptophyta
Charophyta
Klebsormidium nitens	Hori et al., 2014	Klebsormidiumkfl00065_0120_v1.1	Klebsormidiumkfl00034_0400_v1.1	ND	Klebsormidiumkfl00263_0020_v1.1	Klebsormidiumkfl00080_0160_v1.1	ND	Klebsormidiumkfl00025_0350_v1.1	y	ND	ND	Klebsormidiumkfl00341_0180_v1.1	Klebsormidiumkfl01183_0010_v1.1	Klebsormidiumkfl00078_0120_v1.1	Klebsormidiumkfl00306_0010_v1.1	Klebsormidiumkfl00299_0040_v1.1	Klebsormidiumkfl00357_0040_v1.1	Klebsormidiumkfl00262_0090_v1.1, Klebsormidiumkfl00262_0095_v1.1	Klebsormidiumkfl00113_0300_v1.1	GAQ86597.1	GAQ86130.1	Klebsormidiumkfl00033_0050_v1.1	Klebsormidiumkfl00051_g8_v1.1	Klebsormidiumkfl00061_0350_v1.1	ND	Klebsormidiumkfl00054_0180_v1.1	Klebsormidiumkfl00045_0340_v1.1	Klebsormidiumkfl00151_0310_v1.1
Spirogloea sp	Cheng et al., 2019	ND	SM000269S09901	ND	ND	SM000035S13059	ND	ND	ND	ND	SM000042S15358	SM000397S15165	SM000065S20217	SM000035S13069	SM000007S20861	SM000199S05430	SM000056S17951	SM000040S14846	SM000006S19423	SM000157S02058	ND	ND	ND	SM000372S13685	ND	SM000105S13857	SM000078S22112	SM000009S23575
Nitella mirabilis	NCBI	ND	ND	ND	ND	ND	JV812531.1.p1	ND	ND	ND	JV773273.1.p1	ND	ND	ND	JV759264.1.p1	ND	JV751785.1.p1	ND	JV809196.1.p1	ND	ND	JV778232.1.p1	ND	ND	ND	JV739893.1.p1	JV743632.1.p2	ND
Penium margaritaceum	Jiao et al., 2020	ND	ND	ND	ND	ND	ND	pm002315.t1	ND	ND	ND	pm005813g0060	pm012611g0030	pm014976g0010	pm038757.t1	pm003389g0030	pm005821.t1	pm004195g0040	pm005273g0030	pm003871g0030	pm002072g0040	pm019500g0010	ND	ND	ND	pm074938g0010	pm003707g0050	ND
Chlorokybus sp.	Wang et al., 2020	ND	ND	ND	ND	ND	ND	ND	ND	ND	ND	Chrsp141S02180	Chrsp1S00220	Chrsp178S00154	Chrsp17S02774	Chrsp22S03497	Chrsp17S02666	Chrsp44S05861	Chrsp234S03593	Chrsp94S08358	Chrsp110S00058	Chrsp135S08687	Chrsp29S04413	ND	ND	Chrsp45S00467	Chrsp49S06131	Chrsp44S05886
Coleochaete sp.	Timme and Delwiche, 2010;NCBI	ND	ND	ND	ND	ND	ND	ND	ND	ND	ND	ND	ND	ND	JO242484.1.p1	ND	JO248020.1.p1	JO236454.1.p1	JO235770.1.p1	ND	ND	ND	ND	ND	ND	scaffold-QPDY-2028778 (not found earlier)	ND	ND
Mesostigma viride	Wang et al., 2020	ND	ND	ND	ND	ND	ND	Mv11442-RA.1.p1	ND	ND	Mesostigmav26567-RA.1.p1	Mv17577-RA.1.p1	Mv09669-RA.1.p1	Mesvi43S00598	Mv11262-RA.1.p1	Mv12524-RA.2.p1	Mesvi592S07055	Mv26319-RA.1.p1	Mesvi231S00398	Mv12403-RA.1.p1	Mv21306-RA.1.p1	Mv25783-RA.1.p1	Mv08095-RA.1.p1	Mv14252-RA.1.p1	ND	Mv12818-RA.1.p1	Mesvi311S05124	ND
Cylindrocystis cushleckae	www.onekp.com	ND	ND	ND	ND	ND	ND	ND	ND	ND	ND	ND	ND	scaffold-JOJQ-2005341	ND	ND	scaffold-JOJQ-2001119	scaffold-JOJQ-2008348	ND	scaffold-JOJQ-2038498	ND	scaffold-JOJQ-2001488	ND	ND	ND	scaffold-JOJQ-2006932	scaffold-JOJQ-2033856	ND
Staurodesmus convergens	www.onekp.com	ND	ND	ND	ND	ND	ND	ND	ND	ND	ND	ND	ND	ND	scaffold-WCQU-2011636	ND	scaffold-WCQU-2051267	scaffold-WCQU-2002998	scaffold-WCQU	ND	scaffold-WCQU-2061169	ND	ND	ND	ND	scaffold-WCQU-2008634	scaffold-WCQU-2053639	ND
Cosmarium subtumidum	www.onekp.com	ND	ND	ND	ND	ND	ND	ND	ND	ND	ND	ND	ND	ND	scaffold-WDGV-2051873	ND	scaffold-WDGV-2009546	scaffold-WDGV-2052240	scaffold-WDGV-2052754	ND	ND	scaffold-WDGV-2003006	ND	ND	ND	ND	ND	ND
Mesotaenium sp.	Cheng et al., 2019	ME000242S03938	ND	ND	ND	ND	ND	ND	ND	ND	ND	ME000134S00713	ME000241S03720	ME000095S10268	ME000207S02855	ME000192S02563	scaffold-WSJO-2008210	scaffold-WSJO-2037344	ME000154S01454	ME000243S03968	ME000468S07831	ME000083S10019	ND	ME000018S02359	ND	ME000143S00934	ME000177S02279	ME000796S09701
Chara braunii (taxid:69332)	NCBI	GBG88031.1	ND	ND	ND	GBG71385.1	GBG75294.1	GBG84917.1	GBG75247.1	ND	ND	GBG74246.1	GBG71468.1	ND	GBG68585.1	ND	GBG72174.1	GBG66184.1	GBG70749.1	GBG67411.1	GBG58910.1	GBG84958.1	GBG82234.1	GBG66413.1	ND	GBG75251.1	GBG81390.1	GBG87227.1
Embryophyta
Bryophytes
Marchantia polymorpha (taxid:3197)	NCBI	PTQ44307.1	OAE35150.1	ND	PTQ40202.1 (detected now)	PTQ33521.1	PTQ34392.1	PTQ27510.1	PTQ37662.1	PTQ35298.1	PTQ35810.1	PTQ49319.1	OAE28496.1	PTQ50223.1	OAE33813.1	PTQ45807.1	PTQ33748.1	PTQ48212.1	PTQ44631.1	PTQ50126.1	PTQ37801.1	PTQ33973.1	PTQ40136.1	PTQ46006.1	ND	PTQ42348.1	PTQ41830.1	PTQ40456.1
Physcomitrella patens (taxid:3218)	NCBI	XP_024368282.1	ND	ND	XP_024402928.1	XP_024381483.1	ND	XP_024396071.1	XP_024379945.1	XP_024392145.1	ND	XP_024376325.1	XP_024358347.1	XP_024382544.1	XP_024362271.1	XP_024376307.1	XP_024387048.1	XP_024392914.1	XP_024375659.1	XP_024357222.1	XP_024356911.1	ND	XP_024370677.1	XP_024358874.1	XP_024377836.1	XP_024396452.1	XP_024400965.1	XP_024400257.1 (NS)
Tracheophyta (Vascular plants)
Lycophytes
Selaginella moellendorffii (taxid:88036)	NCBI	XP_024544183.1	XP_002965300.2	XP_024522075.1	ND	XP_024526558.1	XP_024541196.1	XP_024534434.1	XP_024539855.1	ND	XP_024536817.1	XP_024522763.1	XP_024537214.1	XP_024515670.1	XP_002979136.1	XP_024533051.1	XP_024528244.1	XP_024544458.1	XP_002994209.2	XP_024528317.1	XP_024528718.1	XP_024528389.1	XP_024524272.1	XP_002971077.1	XP_002981873.2	XP_024545658.1	XP_024515047.1	XP_002983174.1
Ferns
Ceratopteris richardii (taxid:49495)	NCBI	KAH7289789.1	KAH7290813.1	KAH7299375.1	KAH7298376.1	KAH7421382.1	KAH7279544.1	KAH7447743.1	KAH7300388.1	KAH7427413.1	KAH7306891.1	KAH7302683.1	KAH7298258.1	KAH7314478.1	KAH7301395.1	KAH7306296.1	KAH7436479.1	KAH7431263.1	KAH7428977.1	KAH7443283.1	KAH7281531.1	KAH7438136.1	KAH7280556.1	KAH7423144.1	KAH7443621.1	KAH7428336.1	KAH7300313.1	KAH7440406.1
Azolla filiculoides (taxid:84609)
Spermatophyta
Gymnosperm
Cycas panzhihuaensis	Liu et al., 2022	2095	10562	29020	ND	2012	22731	18792	18036	14007	5075	14027	29271	23171	24875	ND	23160	25791	4076	4327	ND	30133	008842(NS)	14270	5976	9249	26703	14993
Taxus sinensis	Cheng et al., 2021	KAH9318420.1	KAH9325612.1	KAH9309363.1	ND	KAH9311827.1	KAH9330704.1	KAH9299375.1	KAH9320855.1	KAH9302524.1	KAH9331469.1	KAH9303290.1	KAH9299401.1	KAH9330387.1	KAH9316733.1	ND	KAH9322096.1	KAH9315601.1	KAH9300383.1	KAH9301213.1	KAH9290878.1	KAH9313151.1	ND	KAH9301691.1	KAH9329905.1	KAH9327617.1	KAH9315054.1	KAH9298449.1
Thuja plicata	NCBI	Thupl.29378134s0003.1.p	Thupl.29378326s0009.1.p	Thupl.29381616s0002.1.p	Thupl.29378830s0002.1.p	Thupl.29382244s0011.1.p	Thupl.29380378s0018.1.p	Thupl.29381921s0006.1.p	Thupl.29382156s0003.1.p	Thupl.29378829s0027.1.p	Thupl.29379799s0011.1.p	Thupl.29380800s0005.1.p	Thupl.29379102s0001.1.p	Thupl.29378159s0004.1.p	Thupl.29378476s0003.1.p	Thupl.29378269s0006.1.p	Thupl.29382078s0005.1.p	Thupl.29380551s0022.1.p	Thupl.29381334s0016.1.p	Thupl.29379160s0008.10.p	Thupl.29381630s0011.1.p	Thupl.29379409s0024.3.p	ND	Thupl.29380668s0004.1.p	Thupl.29378335s0005.1.p	Thupl.29377047s0002.1.p	Thupl.29378210s0009.1.p	Thupl.29379288s0002.1.p
Angiosperms
Amborella trichopoda (taxid:13333)	NCBI	XP_020520520.1	XP_006847056.1	XP_020524653.1	XP_020521669.1	XP_020520713.1	XP_020520752.1	XP_020522936.1	XP_006826665.1	XP_006827595.1	XP_020517491.1	XP_020525391.1	XP_020519831.1	XP_020527812.1	XP_020520055.1	XP_020520870.1	XP_020531791.1	XP_020529956.1	XP_020528627.1	XP_020519239.1	XP_020530144.1	XP_006852366.1	XP_020524675.1	XP_020527519.1	XP_011627790.2	XP_006829076.2	XP_020531867.1	XP_020528234.1
Eudicot
Arabidopsis thaliana (taxid:3702)	TAIR	AT2G46980	AT2G33793	AT1G07060	AT2G30480	AT1G60460	AT1G10710	AT4G14180	AT5G57880	AT1G01690	AT1G12790	AT1G67370	AT3G22880	AT1G53490	AT1G13330	AT3G27730	AT4G09140	AT4G35520	AT4G29170	AT4G17380	AT3G20475	AT4G24710	AT5G05490	AT5G52290	AT3G13170	AT1G63990	AT5G48390	AT1G22260 / AT1G22275
Arabidopsis lyrata (taxid:59689)	NCBI	XP_020885614.1	XP_002879472.1	XP_020868783.1	XP_020883050.1	XP_020891213.1	XP_020870798.1	XP_002870332.2	XP_020870801.1	XP_020869978.1	XP_020869537.1	XP_002888593.2	XP_020886931.1	XP_020867186.1	XP_002890001.1	XP_002877068.1	XP_020878568.1	XP_020875519.1	XP_002869448.1	XP_020875333.1	XP_020889339.1	XP_020873452.1	XP_002871163.1	XP_020885926.1	XP_002884949.1	XP_002868600.1	XP_020878184.1	XP_020869192.1, XP_020866076.1
Solanum lycopercicum (taxid:4081)	NCBI	XP_004229554.2	XP_004233833.1	XP_004242497.1	XP_010326093.1	XP_010322745.1	XP_010320930.1	XP_010318924.1	XP_004242989.1	XP_004231186.2	XP_010322789.1	XP_025886332.1	XP_004247612.1	XP_010324723.1	XP_004238942.1	XP_010317295.1	XP_010319681.1	XP_010316472.1	XP_004251652.1	XP_010324586.1	XP_010327307.1	XP_025884471.1	XP_025887480.1	XP_025886186.1	XP_010324270.1	XP_019070857.1	XP_010326219.1	XP_004238527.1
Glycine max (taxid:3847)	NCBI	XP_006589096.1	XP_025985094.2	XP_014625937.1	KAH1153286.1	XP_014626005.1	XP_006602399.1	XP_003537526.1	XP_003550683.1	XP_006583295.1	XP_040863249.1	XP_006601896.1	XP_006588512.1	XP_006597966.1	XP_003531923.1	XP_040866196.1	XP_003522597.1	XP_006573521.1	XP_003517991.1	XP_006590573.1	XP_014622718.1	XP_003526996.1	XP_006575554.1	XP_040861420.1	XP_006575710.1	XP_014619257.1	XP_006602853.2	XP_014620847.1
Monocot
Oryza sativa indica (taxid:39946)	NCBI/UniProtKB	EEC66914.1	EEC76486.1	EEC68696.1	EEC70008.1	EEC81290.1	EEC80602.1	EEC77052.1	EEC84009.1	EEC74347.1	Q6L5B5	EEC84851.1	AAL71908.1	EEC72786.1	EEC76046.1	EEC73605.1	EEC72201.1	EEC85019.1	EEC84245.1	EEC82049.1	EEC79464.1	EAY94548.1	EEC79753.1	EEC73682.1	Q5ZPV8.1	EEC82923.1	A2WXU2.1	EEC77379.1
Triticum aestivam (taxid:4565)	NCBI	XP_044386772.1	XP_044400197.1, XP_044324485.1	XP_044401141.1	XP_044355503.1	XP_044430658.1	XP_044428005.1	XP_044324131.1	XP_044440669.1	XP_044329781.1	XP_044452624.1	XP_044382066.1	XP_044384811.1	XP_044419656.1	XP_044364953.1	XP_044369836.1	XP_044359693.1	XP_044382546.1	XP_044380937.1	XP_044455937.1	XP_044451008.1	XP_044333087.1	XP_044451963.1	XP_044374038.1	XP_044390494.1	XP_044433917.1	XP_044358889.1	XP_044457729.1
Zea mays (taxid:4577)	NCBI	XP_008645316.2	NP_001143621.1, NP_001332988.1	XP_020397706.1	XP_008655666.2	XP_008645058.1	NP_001141750.1	XP_020399553.1	XP_035822500.1	XP_008660580.1	XP_008656100.3	XP_008670313.1	XP_008672439.1	XP_008643828.1	XP_008643687.2	XP_020407051.1	XP_008656853.1	XP_020404133.1	XP_008669981.1	XP_008670410.1	XP_035817651.1	PWZ43541.1	XP_008648327.1	XP_020394208.1	XP_008643453.1	XP_020406911.1	NP_001183831.1	XP_008662278.1
Musa acuminata (taxid:4641)	NCBI	XP_009383589.1	XP_009414594.1	XP_018676730.1	XP_009407112.2	XP_009385274.2	XP_018680532.1	XP_018681600.1	XP_018680557.1	XP_018685298.1	XP_018683082.1	CAG1854920.1	XP_009415285.1	XP_018677756.1	XP_009421111.1	XP_009406903.2	XP_018681227.1	XP_018676427.1	XP_009415736.1	XP_018686477.1	XP_009406511.1	XP_009392629.1	XP_018681669.1	XP_018685394.1	XP_009380133.2	XP_009385844.2	XP_009415625.1	XP_009417578.1
					*ND - Not Detected
					*NS - Not sure
References
Cheng, S., Xian, W., Fu, Y., Marin, B., Keller, J., Wu, T., Sun, W., Li, X., Xu, Y., Zhang, Y., et al. (2019). Genomes of Subaerial Zygnematophyceae Provide Insights into Land Plant Evolution. Cell 179, 1057-1067.e1014.
Jiao, C., Sørensen, I., Sun, X., Sun, H., Behar, H., Alseekh, S., Philippe, G., Palacio Lopez, K., Sun, L., Reed, R., et al. (2020). The Penium margaritaceum Genome: Hallmarks of the Origins of Land Plants. Cell 181, 1097-1111.e1012.
Wang, S., Li, L., Li, H., Sahu, S.K., Wang, H., Xu, Y., Xian, W., Song, B., Liang, H., Cheng, S., et al. (2020). Genomes of early-diverging streptophyte algae shed light on plant terrestrialization. Nature Plants 6, 95-106.
Timme, R.E., and Delwiche, C.F. (2010). Uncovering the evolutionary origin of plant molecular processes: comparison of Coleochaete (Coleochaetales) and Spirogyra (Zygnematales) transcriptomes. BMC Plant Biology 10, 96.
Hori, K., Maruyama, F., Fujisawa, T., Togashi, T., Yamamoto, N., Seo, M., Sato, S., Yamada, T., Mori, H., Tajima, N., et al. (2014). Klebsormidium flaccidum genome reveals primary factors for plant terrestrial adaptation. Nature Communications 5, 3978.
Price, D.C., Goodenough, U.W., Roth, R., Lee, J.-H., Kariyawasam, T., Mutwil, M., Ferrari, C., Facchinelli, F., Ball, S.G., Cenci, U., et al. (2019). Analysis of an improved Cyanophora paradoxa genome assembly. DNA Research 26, 287-299.
Lee, J., Yang, E.C., Graf, L., Yang, J.H., Qiu, H., Zelzion, U., Chan, C.X., Stephens, T.G., Weber, A.P.M., Boo, G.H., et al. (2018). Analysis of the Draft Genome of the Red Seaweed Gracilariopsis chorda Provides Insights into Genome Size Evolution in Rhodophyta. Molecular Biology and Evolution 35, 1869-1886.
Liu, S.-L., Chiang, Y.-R., Yoon, H.S., and Fu, H.-Y. (2020). Comparative Genome Analysis Reveals Cyanidiococcus gen. nov., A New Extremophilic Red Algal Genus Sister to Cyanidioschyzon (Cyanidioschyzonaceae, Rhodophyta). Journal of Phycology 56, 1428-1442.
Nakamura-Gouvea, N., Alves-Lima, C., Benites, L.F., Iha, C., Maracaja-Coutinho, V., Aliaga-Tobar, V., Araujo Amaral Carneiro, M., Yokoya, N.S., Marinho-Soriano, E., Graminha, M.A.S., et al. (2022). Insights into agar and secondary metabolite pathways from the genome of the red alga Gracilaria domingensis (Rhodophyta, Gracilariales). Journal of Phycology 58, 406-423.
Matsuzaki, M., Misumi, O., Shin-i, T., Maruyama, S., Takahara, M., Miyagishima, S.-y., Mori, T., Nishida, K., Yagisawa, F., Nishida, K., et al. (2004). Genome sequence of the ultrasmall unicellular red alga Cyanidioschyzon merolae 10D. Nature 428, 653-657.
Collén, J., Porcel, B., Carré, W., Ball, S.G., Chaparro, C., Tonon, T., Barbeyron, T., Michel, G., Noel, B., Valentin, K., et al. (2013). Genome structure and metabolic features in the red seaweed Chondrus crispus shed light on evolution of the Archaeplastida. Proceedings of the National Academy of Sciences 110, 5247-5252.
Browne Daniel, R., Jenkins, J., Schmutz, J., Shu, S., Barry, K., Grimwood, J., Chiniquy, J., Sharma, A., Niehaus Thomas, D., Weiss Taylor, L., et al. (2017). Draft Nuclear Genome Sequence of the Liquid Hydrocarbon–Accumulating Green Microalga Botryococcus braunii Race B (Showa). Genome Announcements 5, e00215-00217.
Roth, M.S., Cokus, S.J., Gallaher, S.D., Walter, A., Lopez, D., Erickson, E., Endelman, B., Westcott, D., Larabell, C.A., Merchant, S.S., et al. (2017). Chromosome-level genome assembly and transcriptome of the green alga Chromochloris zofingiensis illuminates astaxanthin production. Proceedings of the National Academy of Sciences 114, E4296-E4305.
Polle Juergen, E.W., Barry, K., Cushman, J., Schmutz, J., Tran, D., Hathwaik Leyla, T., Yim Won, C., Jenkins, J., McKie-Krisberg, Z., Prochnik, S., et al. (2017). Draft Nuclear Genome Sequence of the Halophilic and Beta-Carotene-Accumulating Green Alga Dunaliella salina Strain CCAP19/18. Genome Announcements 5, e01105-01117.
Liu, Y., Wang, S., Li, L., Yang, T., Dong, S., Wei, T., Wu, S., Liu, Y., Gong, Y., Feng, X., et al. (2022). The Cycas genome and the early evolution of seed plants. Nature Plants 8, 389-401.
Cheng, J., Wang, X., Liu, X., Zhu, X., Li, Z., Chu, H., Wang, Q., Lou, Q., Cai, B., Yang, Y., et al. (2021). Chromosome-level genome of Himalayan yew provides insights into the origin and evolution of the paclitaxel biosynthetic pathway. Molecular Plant 14, 1199-1209.
